# Supplementary material for: A Proof-of-Concept Free-Flight Photogrammetric Framework Based on Monocular Vision and Sensor-Group Displacement Fusion
Source: Sensors (Basel). 2026 May 17;26(10):3177. doi: 10.3390/s26103177 (PMC13210769; doi:10.3390/s26103177)
Supplement: Supplementary file 1 [file sensors-26-03177-s001.zip]

Archive with 1 entries (1 files):
- sensors-4241517-supplementary.m
