# Supplementary material for: A Proof-of-Concept Free-Flight Photogrammetric Framework Based on Monocular Vision and Sensor-Group Displacement Fusion
Source: Sensors (Basel). 2026 May 17;26(10):3177. doi: 10.3390/s26103177 (PMC13210769; doi:10.3390/s26103177)
Supplement: Supplementary file 1 [file sensors-26-03177-s001.zip › sensors-4241517-supplementary.m]

function result = rigid_station_transfer(excelFile)
%RIGID_STATION_TRANSFER

%A simplified MATLAB implementation of the station-displacement algorithm is provided as supplementary material to facilitate reproducibility.

% Based on the rigid-point-set station-transfer approach, this function computes the station-transfer rotation matrix R and translation vector T,
% and estimates the exterior orientation elements after station transfer from those before station transfer.
%
% Usage:
%   result = rigid_station_transfer
%   result = rigid_station_transfer('D:\your_folder\your_file.xlsx')
%
% Excel input requirements (Sheet1):
%   B8:D12   3D coordinates of the five rigid-point-set points before station transfer [X Y Z]
%   F8:H12   3D coordinates of the five rigid-point-set points after station transfer [X Y Z]
%   B1:B6    Exterior orientation elements before station transfer [Xs; Ys; Zs; a; b; c]
%
% Excel output locations (Sheet1):
%   J8:L10   Rotation matrix R
%   N8:N10   Translation vector T
%   D1:D6    Exterior orientation elements after station transfer [Xs2; Ys2; Zs2; a2; b2; c2]
%   C1:C6    Exterior orientation element labels
%   I8:I12   Result labels and det(R)
%
% Notes:
% 1) This program follows the station-transfer calculation logic used in the original dmbd.m:
%    - Centralize the two rigid point sets
%    - Construct the covariance matrix
%    - Perform SVD decomposition
%    - Set R = V * U'
%    - Set T = -R * U1 + U2
% 2) The angle-element conversion also follows the rotation-matrix and angle-element definitions in the original program.

    clc;
    format long g;

    if nargin < 1 || isempty(excelFile)
        [fileName, filePath] = uigetfile({'*.xlsx;*.xls', 'Excel Files (*.xlsx, *.xls)'}, ...
                                         'Please select the Excel file for station-transfer calculation');
        if isequal(fileName, 0)
            error('No Excel file was selected. The program has been terminated.');
        end
        excelFile = fullfile(filePath, fileName);
    end

    sheetName = 'sheet1';

    %% 1. Read input data
    KZ1 = xlsread(excelFile, sheetName, 'B8:D12');   % Rigid point set before station transfer
    KZ2 = xlsread(excelFile, sheetName, 'F8:H12');   % Rigid point set after station transfer
    EO1 = xlsread(excelFile, sheetName, 'B1:B6');    % Exterior orientation elements before station transfer

    %% 2. Basic checks
    if size(KZ1,1) ~= 5 || size(KZ1,2) ~= 3
        error('Sheet1!B8:D12 must be a 5x3 coordinate matrix of the rigid point set before station transfer.');
    end
    if size(KZ2,1) ~= 5 || size(KZ2,2) ~= 3
        error('Sheet1!F8:H12 must be a 5x3 coordinate matrix of the rigid point set after station transfer.');
    end
    if numel(EO1) ~= 6
        error('Sheet1!B1:B6 must contain six exterior orientation elements before station transfer [Xs; Ys; Zs; a; b; c].');
    end
    if any(isnan(KZ1(:))) || any(isnan(KZ2(:))) || any(isnan(EO1(:)))
        error('NaN values were found in the input ranges. Please check the Excel data.');
    end

    %% 3. Compute station-transfer R and T following the original program logic
    % Compute centroids
    U1 = mean(KZ1, 1)';   % 3x1
    U2 = mean(KZ2, 1)';   % 3x1

    % Re-centralize the point sets
    Q1 = KZ1' - repmat(U1, 1, size(KZ1,1));   % 3x5
    Q2 = KZ2' - repmat(U2, 1, size(KZ2,1));   % 3x5

    % Compute the covariance matrix between the point sets (following the original program)
    H = zeros(3,3);
    for i = 1:size(Q1,2)
        H = H + Q1(:,i) * Q2(:,i)';
    end

    % SVD decomposition
    [U, ~, V] = svd(H);

    % Rotation matrix and translation vector (following the original program logic)
    R = V * U';
    T = -R * U1 + U2;

    %% 4. Read exterior orientation elements before station transfer
    Xs1 = EO1(1);
    Ys1 = EO1(2);
    Zs1 = EO1(3);
    a1  = EO1(4);
    b1  = EO1(5);
    c1  = EO1(6);

    WFZ1 = [Xs1; Ys1; Zs1];

    %% 5. Estimate the position after station transfer from the position before station transfer
    WFZ2 = R * WFZ1 + T;

    %% 6. Construct rotation matrix R0 from the angle elements before station transfer (following the original formula)
    r11 = cos(a1)*cos(c1) - sin(a1)*sin(b1)*sin(c1);
    r12 = -cos(a1)*sin(c1) - sin(a1)*sin(b1)*cos(c1);
    r13 = -sin(a1)*cos(b1);

    r21 = cos(b1)*sin(c1);
    r22 = cos(b1)*cos(c1);
    r23 = -sin(b1);

    r31 = sin(a1)*cos(c1) + cos(a1)*sin(b1)*sin(c1);
    r32 = -sin(a1)*sin(c1) + cos(a1)*sin(b1)*cos(c1);
    r33 = cos(a1)*cos(b1);

    R0 = [r11 r12 r13;
          r21 r22 r23;
          r31 r32 r33];

    %% 7. Estimate the rotation matrix after station transfer using the station-transfer rotation matrix
    RS2 = R * R0;

    %% 8. Back-calculate the angle elements after station transfer from the rotation matrix after station transfer (following the original formula)
    a2 = atan(-RS2(1,3) / RS2(3,3));
    b2 = asin(-RS2(2,3));
    c2 = atan(RS2(2,1) / RS2(2,2));

    EO2 = [WFZ2(1); WFZ2(2); WFZ2(3); a2; b2; c2];

    %% 9. Write results back to Excel
    xlswrite(excelFile, {'Xs2'; 'Ys2'; 'Zs2'; 'a2'; 'b2'; 'c2'}, sheetName, 'C1');
    xlswrite(excelFile, {'R'; ''; ''; 'T'; ''; 'det(R)'}, sheetName, 'I8');

    xlswrite(excelFile, EO2, sheetName, 'D1');
    xlswrite(excelFile, R, sheetName, 'J8');
    xlswrite(excelFile, T, sheetName, 'N8');
    xlswrite(excelFile, det(R), sheetName, 'J12');

    %% 10. Display results in the command window
    fprintf('\n===== Station-transfer calculation completed =====\n');
    fprintf('Excel file: %s\n\n', excelFile);

    disp('Station-transfer rotation matrix R = ');
    disp(R);

    disp('Station-transfer translation vector T = ');
    disp(T);

    disp('Exterior orientation elements before station transfer EO1 = [Xs Ys Zs a b c]^T');
    disp(EO1);

    disp('Exterior orientation elements after station transfer EO2 = [Xs2 Ys2 Zs2 a2 b2 c2]^T');
    disp(EO2);

    fprintf('det(R) = %.12f\n', det(R));

    %% 11. Return result structure
    result = struct();
    result.excelFile = excelFile;
    result.KZ1 = KZ1;
    result.KZ2 = KZ2;
    result.U1 = U1;
    result.U2 = U2;
    result.H = H;
    result.R = R;
    result.T = T;
    result.EO1 = EO1;
    result.R0 = R0;
    result.RS2 = RS2;
    result.EO2 = EO2;
end
